# Supplementary material for: A Native Bioactive Interface Functionalized with Osteoprogenitor Stem Cell-Derived Migrasomes for Enhanced Bone Regeneration
Source: Research (Wash D C). 2026 Mar 30;9:1220. doi: 10.34133/research.1220 (PMC13033832; doi:10.34133/research.1220)
Supplement: Supplementary 1 — Figs. S1 to S11 [file research.1220.f1.zip]

Archive with 12 entries (12 files):
- Figure s1.tif
- Figure S10.tif
- Figure S11.tif
- Figure s2.tif
- Figure s3.tif
- Figure s4.tif
- Figure S5.tif
- Figure S6.tif
- Figure s7.tif
- Figure s8.tif
- Figure S9.tif
- SUPPLEMENTARY MATERIALS.docx
